# Supplementary material for: SlTrxh functions downstream of SlMYB86 and positively regulates nitrate stress tolerance via S-nitrosation in tomato seedling
Source: Hortic Res. 2024 Jul 10;11(9):uhae184. doi: 10.1093/hr/uhae184 (PMC11374535; doi:10.1093/hr/uhae184)
Supplement: Web_Material_uhae184 [file web_material_uhae184.zip]

Archive with 1 entries (1 files):
- supplemental materials2024.06.08.docx
